# Supplementary material for: Aerosol-Mediated Non-Viral Lung Gene Therapy: The Potential of Aminoglycoside-Based Cationic Liposomes
Source: Pharmaceutics. 2021 Dec 23;14(1):25. doi: 10.3390/pharmaceutics14010025 (PMC8778791; doi:10.3390/pharmaceutics14010025)
Supplement: Supplementary file 1 [file pharmaceutics-14-00025-s001.zip]

Archive with 1 entries (1 files):
- pharmaceutics-1409674-supplementary.pdf
